# Supplementary material for: Predicting microbial community responses to disturbance using genome-resolved trait-based life-history strategies
Source: ISME J. 2026 Apr 23;20(1):wrag099. doi: 10.1093/ismejo/wrag099 (PMC13196584; doi:10.1093/ismejo/wrag099)
Supplement: Supplementary-Material_wrag099 [file supplementary-material_wrag099.zip]

Archive with 2 entries (2 files):
- Santillan_et_al_Sup_Info_wrag099.pdf
- Santillan_et_al_Sup_Table_S3_wrag099.xlsx
